# Supplementary material for: Palmitoyltransferase ZDHHC3 Aggravates Nonalcoholic Steatohepatitis by Targeting S‐Palmitoylated IRHOM2
Source: Adv Sci (Weinh). 2023 Aug 6;10(28):2302130. doi: 10.1002/advs.202302130 (PMC10558657; doi:10.1002/advs.202302130)
Supplement: Supplementary file 2 — Supporting Information [file ADVS-10-2302130-s001.xlsx]

## Sheet: Supplementary table 1
Supplementary table 1. The clinical information of non-steatosis, simple steatosis and NASH patients.
Items	BMI (Kg/m2)	AST (U/L)	ALT (U/L)	TG (mmol/L)	TC (mmol/L)	FBG (mmol/L)	Liver Il6 mRNA	Liver IRHOM2 mRNA	Liver TNF mRNA	Liver ZDHHC3 mRNA	LN (μg/L)	HA (μg/L)	IVC (μg/L)	PCIII (μg/L)	GGT (U/L)	AKP (U/L)	Sex	Age (y)	NAS
Non-steatosis	19.5	30.3	11.8	1.41	3.23	4.2	1.2	0.807453	1.02	0.646766	86.3	26.8	102.2	27.7	14.2	64.8	Female	35	0
Non-steatosis	15.2	32.1	18.7	1.33	4.71	5.7	1.8	1.42857	1.2	0.597015	40.9	44.7	88.4	60.7	29.4	118.5	Male	43	0
Non-steatosis	19.9	29.5	24.3	2.18	3.7	5.8	1.8	0.931677	1.33	0.79602	100.1	32.8	111.2	60	35.5	76.9	Male	29	0
Non-steatosis	19.9	27	25.7	1.35	3.42	4.7	1.8	1.36646	1.3	1.24378	123.9	45.6	47.1	61.4	34.8	89.1	Male	26	0
Non-steatosis	19.2	15.5	19.1	2.01	3.66	5.5	1.4	0.931677	1.2	0.597015	55.6	43.9	102.9	77	36	73	Male	33	0
Non-steatosis	17.9	30.7	27.5	1.47	3.73	4	1.7	1.36646	1.3	1.04478	83.6	17.4	52.4	37.6	30.6	75.9	Male	21	0
Non-steatosis	18.3	15	13.2	1.92	3.22	5.6	1.7	0.993789	1.7	0.895522	90	32.9	55.1	30.7	47.5	113.7	Female	32	0
Non-steatosis	18	15.2	30.9	1.93	3.25	4	1.7	1.30435	1.1	0.746269	48.5	59.4	42.2	47.7	26.3	96.1	Female	29	0
Non-steatosis	20	30.8	30.9	1.75	3.56	4.7	1.1	0.807453	1.1	1.24378	50.3	35.5	70.6	16.8	35	59.1	Male	28	0
Non-steatosis	19.9	33.8	13.6	1.42	3.91	5.3	1.5	0.621118	1.5	0.696517	88.2	37.4	57.1	87.8	24.9	87.6	Male	30	0
Non-steatosis	15.6	13.7	30.1	1.56	3.38	5.8	1.7	1.42857	1.7	0.597015	96.1	34.1	94.9	48.4	22.8	82.5	Female	35	0
Non-steatosis	18.1	31.8	29.8	1.88	4.08	4.3	1.8	0.931677	1.8	0.547264	52.3	18	39.3	56	38.7	76.5	Male	41	0
Non-steatosis	23.9	31.3	36.4	1.81	4.15	4.3	1.1	0.993789	1.9	0.845771	50.9	48	72.9	21.5	26.1	117.1	Male	39	0
Non-steatosis	23.9	21.4	22.4	1.63	3.47	6	1.5	0.68323	1.2	0.746269	126.6	28.3	61.5	82.8	8.2	72.2	Female	47	0
Non-steatosis	22	23	10.4	2.2	3.96	4.6	1.5	1.42857	1.9	1.04478	49.8	38.9	35.7	14.5	11.8	112.2	Male	46	0
Non-steatosis	21.6	15.6	10.7	1.6	4.78	6.1	1.5	0.993789	1	1.04478	109.3	47.9	101.5	57.5	40.8	71.9	Male	47	0
Simple steatosis	24.6	41.5	54.1	2.29	3.98	4.82	2.5	2.74809	1.9	2.47525	69.3	49.4	66.8	23.3	18.5	126.5	Male	32	2
Simple steatosis	23.9	56.7	57.7	2.39	4.25	5.93	2.5	1.83206	1.7	2.87129	95	19.1	110.3	85.2	55	86.1	Male	43	3
Simple steatosis	24	50.1	51.6	2.1	4.01	6.65	2.6	2.9771	2.3	2.47525	110.9	10.1	106.9	39.1	50.3	64.6	Male	26	2
Simple steatosis	26.3	48.6	39.1	1.82	3.68	6.13	2.7	3.43511	2.8	2.77228	69.5	19	92.34	23.3	26.51	80.2	Male	38	2
Simple steatosis	26.4	65.1	58.2	1.78	5.1	6.17	2.1	2.9771	2.8	2.57426	87	42.8	24.89	58	40.37	107.15	Female	38	1
Simple steatosis	24.7	48.4	38.3	2.46	3.33	6.92	2.9	3.12977	2.6	4.25743	59.7	34.7	105.4	81.01	22.8	132.2	Male	27	2
Simple steatosis	23.1	59.2	42.5	2.03	3.98	7.15	2.7	1.9084	2.8	2.47525	129.8	46.4	91.2	68.8	40.8	104.1	Female	32	2
Simple steatosis	24.9	61.9	42.5	2.5	4.04	5.21	2.5	1.9084	1.9	3.06931	58.9	22	30.1	34.6	23.4	130.2	Female	35	2
Simple steatosis	28.4	50.9	44.2	2.03	4.89	4.81	2.1	1.9084	2.4	2.9703	87.6	27.4	25.8	79	54.8	134.9	Male	34	1
Simple steatosis	26	61.2	46.7	1.79	4.06	4.98	2.3	3.20611	2.1	3.06931	73.12	27.3	103.64	88.2	20	61.27	Male	30	2
Simple steatosis	23.3	52.5	39.4	1.87	4.23	5.96	2.8	2.59542	1.7	5.34653	51.5	52.7	90.6	26.6	25.4	87.9	Male	50	2
Simple steatosis	24.8	40.4	42.8	2.48	4.55	5.22	2.1	3.20611	2.7	4.55446	113.9	47.4	88.9	39.6	10.4	146.4	Male	42	1
Simple steatosis	26.2	51.7	30.7	2.08	4.07	5.15	2.2	2.67176	2.3	4.15842	102.4	30.5	33.1	23.9	21.7	85.6	Male	24	1
Simple steatosis	24.4	65.7	45.3	2.06	3.87	5.56	2.7	3.20611	2.5	2.37624	98.4	13.9	55.2	74.1	35.8	132.7	Female	22	1
Simple steatosis	25	63.1	40	2.3	4.16	5.52	2.7	1.9084	2.9	3.66337	106.8	28.7	45.3	37.4	40.4	144.9	Female	41	2
Simple steatosis	24.7	41.6	44.9	2.08	4.71	5.37	2.1	2.1374	2.7	5.0495	132.5	48	80.1	82.6	53.3	58.2	Female	42	1
Simple steatosis	26.1	62.5	55.6	2.25	4.01	5.66	2.21	2.06107	2.3	2.9703	127.3	23.8	56.6	33.7	84.1	133.5	Female	51	2
NASH	31.3	37.8	36.3	2.25	3.84	7.12	3.6	6.23762	4.7	6.1157	116.9	77.1	105.2	169	89	181.3	Male	33	4
NASH	30	64.4	57.2	3.54	5.96	7.97	3	7.22772	4.5	9.00826	175.2	76.6	99.2	66.1	54.7	211.5	Female	31	4
NASH	28.1	48	43.7	1.98	3.64	5.05	3.3	10.495	4.3	7.35537	79.6	139.2	98.7	130.8	47.4	223.7	Male	26	5
NASH	37.4	59.7	39.9	2.45	4.13	5.28	2.6	6.13861	4.5	3.22314	173.9	97.4	80	174.4	70	178.2	Female	32	4
NASH	30.9	40.3	32.8	1.67	3.12	5.78	3.5	3.26733	4.2	2.64463	173.8	83.9	86.5	114.8	62.1	187.8	Female	29	4
NASH	28.3	46.6	48.1	2.67	3.71	5.37	2.5	10.198	4	7.7686	159.5	145.5	158.9	120.7	62.1	235	Male	30	5
NASH	28.4	59.5	33.6	1.96	4.68	5.49	2.9	2.9703	5.2	7.60331	83.5	96.9	80.9	154.7	73.7	108.8	Male	45	3
NASH	31.5	54.8	37	2.33	4.52	6.71	3.5	9.60396	5	8.26446	227.5	100.2	93.1	68.6	40.1	203.9	Male	28	4
NASH	30.5	62	49.1	2.14	3.16	6.31	4	9.10891	4.5	7.93388	135.9	146.1	108.7	95	67.8	204.7	Female	22	6
NASH	28.1	62	54.5	2.58	4.02	5.92	3.2	11.3861	4.3	3.30579	121.2	79.9	121.8	151.3	58.2	193.7	Female	35	5
NASH	31.3	60.1	31.8	1.98	5.21	6.23	4.5	9.20792	4.5	8.18182	169.1	81	127	175.3	46	203.5	Male	29	4
NASH	29.4	56.9	37.8	1.91	5.9	6.76	3.8	7.52475	5	3.80165	133.4	105.1	156.6	92	77.6	125.6	Male	27	4
NASH	24.4	42	53.7	2.05	4.2	6.61	3.9	3.06931	3.9	4.71074	193.81	123.4	156.6	59.8	91.5	177	Male	45	5
NASH	27.3	55.8	33.6	2.11	5.11	6.9	3.8	9.60396	4.3	8.67769	180.9	73.7	83.6	82.1	87	108	Female	55	4
NASH	31.3	36.6	49.2	2.32	4.89	6.62	3.2	8.71287	4.6	8.34711	192.1	134.9	115.4	98	90.7	177.6	Female	54	4
NASH	32.5	44.4	34.7	2.41	4.75	6.3	4.4	11.0891	3.8	9.2562	145.2	120.2	110.1	167.5	76.4	181.1	Female	54	4

## Sheet: Supplementary table 2
Small guide RNA (sgRNA) for establishment of knockout THLE2 cells.
Species	Gene Name	Gene ID	Protein Accession #	Catalog #	Description	Source
Human	ZDHHC1	29800	Q8WTX9	sc-409909	Ready-made	Santa Cruz Biotechnology, Inc.
Human	ZDHHC2	51201	Q9UIJ5	sc-403195	Ready-made	Santa Cruz Biotechnology, Inc.
Human	ZDHHC3	51304	Q9NYG2	sc-403970	Ready-made	Santa Cruz Biotechnology, Inc.
Human	ZDHHC4	55146	Q9NPG8	sc-407425	Ready-made	Santa Cruz Biotechnology, Inc.
Human	ZDHHC5	25921	Q9C0B5	sc-411833	Ready-made	Santa Cruz Biotechnology, Inc.
Human	ZDHHC6	64429	Q9H6R6	sc-418298	Ready-made	Santa Cruz Biotechnology, Inc.
Human	ZDHHC7	55625	Q9NXF8	sc-405072	Ready-made	Santa Cruz Biotechnology, Inc.
Human	ZDHHC8	29801	Q9ULC8	sc-416769	Ready-made	Santa Cruz Biotechnology, Inc.
Human	ZDHHC9	51114	Q9Y397	sc-410500	Ready-made	Santa Cruz Biotechnology, Inc.
Human	ZDHHC11	79844	Q9H8X9	sc-413265	Ready-made	Santa Cruz Biotechnology, Inc.
Human	ZDHHC12	84885	Q96GR4	sc-413716	Ready-made	Santa Cruz Biotechnology, Inc.
Human	ZDHHC13	54503	Q8IUH4	sc-416495	Ready-made	Santa Cruz Biotechnology, Inc.
Human	ZDHHC14	79683	Q8IZN3	sc-413209	Ready-made	Santa Cruz Biotechnology, Inc.
Human	ZDHHC15	158866	Q96MV8	sc-409384	Ready-made	Santa Cruz Biotechnology, Inc.
Human	ZDHHC16	84287	Q969W1	sc-413614	Ready-made	Santa Cruz Biotechnology, Inc.
Human	ZDHHC17	23390	Q8IUH5	sc-411731	Ready-made	Santa Cruz Biotechnology, Inc.
Human	ZDHHC18	84243	Q9NUE0	sc-413587	Ready-made	Santa Cruz Biotechnology, Inc.
Human	ZDHHC19	131540	Q8WVZ1	sc-414380	Ready-made	Santa Cruz Biotechnology, Inc.
Human	ZDHHC20	253832	Q5W0Z9	sc-406353	Ready-made	Santa Cruz Biotechnology, Inc.
Human	ZDHHC21	340481	Q8IVQ6	sc-406104	Ready-made	Santa Cruz Biotechnology, Inc.
Human	ZDHHC22	283576	Q8N966	sc-409084	Ready-made	Santa Cruz Biotechnology, Inc.
Human	ZDHHC23	254887	Q8IYP9	sc-410532	Ready-made	Santa Cruz Biotechnology, Inc.
Human	ZDHHC24	254359	Q6UX98	sc-415199	Ready-made	Santa Cruz Biotechnology, Inc.

## Sheet: Supplementary table 3
Short hairpin RNA (shRNA) for knockdown expression of Zdhhcs in mouse primary hepatocytes cells.
Species	Gene Name	Gene ID	Protein Accession #	Catalog #	Description	Source
Mouse	Zdhhc1	70796	Q8R0N9	sc-155489-SH	Ready-made	Santa Cruz Biotechnology, Inc.
Mouse	Zdhhc2	70546	P59267	sc-155497-SH	Ready-made	Santa Cruz Biotechnology, Inc.
Mouse	Zdhhc3	69035	Q8R173	sc-75159-SH	Ready-made	Santa Cruz Biotechnology, Inc.
Mouse	Zdhhc4	72881	Q9D6H5	sc-155504-SH	Ready-made	Santa Cruz Biotechnology, Inc.
Mouse	Zdhhc5	228136	Q8VDZ4	sc-155505-SH	Ready-made	Santa Cruz Biotechnology, Inc.
Mouse	Zdhhc6	66980	Q9CPV7	sc-155506-SH	Ready-made	Santa Cruz Biotechnology, Inc.
Mouse	Zdhhc7	102193	Q91WU6	sc-155507-SH	Ready-made	Santa Cruz Biotechnology, Inc.
Mouse	Zdhhc8	27801	Q5Y5T5	sc-155508-SH	Ready-made	Santa Cruz Biotechnology, Inc.
Mouse	Zdhhc9	208884	P59268	sc-155509-SH	Ready-made	Santa Cruz Biotechnology, Inc.
Mouse	Zdhhc11	71164	Q14AK4	sc-155490-SH	Ready-made	Santa Cruz Biotechnology, Inc.
Mouse	Zdhhc12	66220	Q8VC90	sc-155491-SH	Ready-made	Santa Cruz Biotechnology, Inc.
Mouse	Zdhhc13	243983	Q9CWU2	sc-75258-SH	Ready-made	Santa Cruz Biotechnology, Inc.
Mouse	Zdhhc14	224454	Q8BQQ1	sc-155492-SH	Ready-made	Santa Cruz Biotechnology, Inc.
Mouse	Zdhhc15	108672	Q8BGJ0	sc-155493-SH	Ready-made	Santa Cruz Biotechnology, Inc.
Mouse	Zdhhc16	74168	Q9ESG8	sc-155494-SH	Ready-made	Santa Cruz Biotechnology, Inc.
Mouse	Zdhhc17	320150	Q80TN5	sc-75260-SH	Ready-made	Santa Cruz Biotechnology, Inc.
Mouse	Zdhhc18	503610	Q5Y5T2	sc-155495-SH	Ready-made	Santa Cruz Biotechnology, Inc.
Mouse	Zdhhc19	245308	Q810M5	sc-155496-SH	Ready-made	Santa Cruz Biotechnology, Inc.
Mouse	Zdhhc20	75965	Q5Y5T1	sc-155498-SH	Ready-made	Santa Cruz Biotechnology, Inc.
Mouse	Zdhhc21	68268	Q9D270	sc-155499-SH	Ready-made	Santa Cruz Biotechnology, Inc.
Mouse	Zdhhc22	238331	A0PK84	sc-155500-SH	Ready-made	Santa Cruz Biotechnology, Inc.
Mouse	Zdhhc23	332175	Q5Y5T3	sc-155501-SH	Ready-made	Santa Cruz Biotechnology, Inc.
Mouse	Zdhhc24	70605	Q6IR37	sc-155502-SH	Ready-made	Santa Cruz Biotechnology, Inc.
Mouse	Zdhhc25	70073	NP_081582	sc-155503-SH	Ready-made	Santa Cruz Biotechnology, Inc.

## Sheet: Supplementary table 4
Primer sequence pairs for qPCR assay used in this study.
Items	Catalog #	Description	Source
hZDHHC1	HP210464	Ready-made	OriGene Technologies, Inc.
mZdhhc1	MP219054	Ready-made	OriGene Technologies, Inc.
hZDHHC2	HP212140	Ready-made	OriGene Technologies, Inc.
mZdhhc2	MP219064	Ready-made	OriGene Technologies, Inc.
hZDHHC3	HP212288	Ready-made	OriGene Technologies, Inc.
mZdhhc3	MP219070	Ready-made	OriGene Technologies, Inc.
hZDHHC4	HP212841	Ready-made	OriGene Technologies, Inc.
mZdhhc4	sc-155504-PR	Ready-made	Santa Cruz Biotechnology, Inc.
hZDHHC5	HP211639	Ready-made	OriGene Technologies, Inc.
mZdhhc5	MP219072	Ready-made	OriGene Technologies, Inc.
hZDHHC6	HP214492	Ready-made	OriGene Technologies, Inc.
mZdhhc6	MP219073	Ready-made	OriGene Technologies, Inc.
hZDHHC7	HP229484	Ready-made	OriGene Technologies, Inc.
mZdhhc7	MP219074	Ready-made	OriGene Technologies, Inc.
hZDHHC8	HP210518	Ready-made	OriGene Technologies, Inc.
mZdhhc8	MP219075	Ready-made	OriGene Technologies, Inc.
hZDHHC9	HP228478	Ready-made	OriGene Technologies, Inc.
mZdhhc9	MP219076	Ready-made	OriGene Technologies, Inc.
hZDHHC11	HP215028	Ready-made	OriGene Technologies, Inc.
mZdhhc11	MP219055	Ready-made	OriGene Technologies, Inc.
hZDHHC12	HP216170	Ready-made	OriGene Technologies, Inc.
mZdhhc12	MP219056	Ready-made	OriGene Technologies, Inc.
hZDHHC13	HP227209	Ready-made	OriGene Technologies, Inc.
mZdhhc13	MP219057	Ready-made	OriGene Technologies, Inc.
hZDHHC14	HP214913	Ready-made	OriGene Technologies, Inc.
mZdhhc14	MP219058	Ready-made	OriGene Technologies, Inc.
hZDHHC15	HP217310	Ready-made	OriGene Technologies, Inc.
mZdhhc15	MP219059	Ready-made	OriGene Technologies, Inc.
hZDHHC16	HP215880	Ready-made	OriGene Technologies, Inc.
mZdhhc16	MP219060	Ready-made	OriGene Technologies, Inc.
hZDHHC17	HP211558	Ready-made	OriGene Technologies, Inc.
mZdhhc17	MP219061	Ready-made	OriGene Technologies, Inc.
hZDHHC18	HP215842	Ready-made	OriGene Technologies, Inc.
mZdhhc18	MP219062	Ready-made	OriGene Technologies, Inc.
hZDHHC19	HP203326	Ready-made	OriGene Technologies, Inc.
mZdhhc19	MP219063	Ready-made	OriGene Technologies, Inc.
hZDHHC20	HP218083	Ready-made	OriGene Technologies, Inc.
mZdhhc20	MP219065	Ready-made	OriGene Technologies, Inc.
hZDHHC21	HP218888	Ready-made	OriGene Technologies, Inc.
mZdhhc21	MP219066	Ready-made	OriGene Technologies, Inc.
hZDHHC22	HP218594	Ready-made	OriGene Technologies, Inc.
mZdhhc22	MP219077	Ready-made	OriGene Technologies, Inc.
hZDHHC23	HP218383	Ready-made	OriGene Technologies, Inc.
mZdhhc23	MP219067	Ready-made	OriGene Technologies, Inc.
hZDHHC24	HP219661	Ready-made	OriGene Technologies, Inc.
mZdhhc24	MP219068	Ready-made	OriGene Technologies, Inc.
mZdhhc25	MP219069	Ready-made	OriGene Technologies, Inc.
hRHBDF2	HP233396	Ready-made	OriGene Technologies, Inc.
mRhbdf2	MP212802	Ready-made	OriGene Technologies, Inc.
hIL-18	HP205418	Ready-made	OriGene Technologies, Inc.
hCCL2	HP206587	Ready-made	OriGene Technologies, Inc.
hIL-1beta	HP200544	Ready-made	OriGene Technologies, Inc.
hIL-6	HP200567	Ready-made	OriGene Technologies, Inc.
hTNF	HP200561	Ready-made	OriGene Technologies, Inc.
hCD36	HP200058	Ready-made	OriGene Technologies, Inc.
hSCD1	HP208271	Ready-made	OriGene Technologies, Inc.
hPPARG	HP226175	Ready-made	OriGene Technologies, Inc.
hFASN	HP207467	Ready-made	OriGene Technologies, Inc.
hFATP1	HP219417	Ready-made	OriGene Technologies, Inc.
hACACA	HP232375	Ready-made	OriGene Technologies, Inc.
hSREBF1	HP231410	Ready-made	OriGene Technologies, Inc.
hHMGCR	HP200799	Ready-made	OriGene Technologies, Inc.
hFABP1	HP205322	Ready-made	OriGene Technologies, Inc.
hPDK4	HP206267	Ready-made	OriGene Technologies, Inc.
hPPARA	HP226273	Ready-made	OriGene Technologies, Inc.
hACOX1	HP207412	Ready-made	OriGene Technologies, Inc.
hUCP2	HP206887	Ready-made	OriGene Technologies, Inc.
hLCAD	HP205433	Ready-made	OriGene Technologies, Inc.
hMCAD	HP200003	Ready-made	OriGene Technologies, Inc.
hCYP7A1	HP200721	Ready-made	OriGene Technologies, Inc.
hABCG1	HP208157	Ready-made	OriGene Technologies, Inc.
mIl-18	MP206764	Ready-made	OriGene Technologies, Inc.
mCcl2	MP202376	Ready-made	OriGene Technologies, Inc.
mIl-1beta	MP206724	Ready-made	OriGene Technologies, Inc.
mIl-6	MP206798	Ready-made	OriGene Technologies, Inc.
mTnfa	MP217748	Ready-made	OriGene Technologies, Inc.
mCd36	MP201923	Ready-made	OriGene Technologies, Inc.
mScd1	MP216273	Ready-made	OriGene Technologies, Inc.
mPparg	MP210761	Ready-made	OriGene Technologies, Inc.
mFasn	MP204663	Ready-made	OriGene Technologies, Inc.
mFatp1	MP215789	Ready-made	OriGene Technologies, Inc.
mAcaca	MP200195	Ready-made	OriGene Technologies, Inc.
mSrebf1	MP216304	Ready-made	OriGene Technologies, Inc.
mCol1a1	MP202798	Ready-made	OriGene Technologies, Inc.
mCol3a1	MP202801	Ready-made	OriGene Technologies, Inc.
mCcn2	MP202903	Ready-made	OriGene Technologies, Inc.
mTgfbeta	MP217184	Ready-made	OriGene Technologies, Inc.
mTimp1	MP221565	Ready-made	OriGene Technologies, Inc.
mActa2	MP200230	Ready-made	OriGene Technologies, Inc.
hGAPDH	HP205798	Ready-made	OriGene Technologies, Inc.
mGapdh	MP205604	Ready-made	OriGene Technologies, Inc.
